# Supplementary material for: Detection of Nail Oncometabolite SAICAR in Oral Cancer Patients and Its Molecular Interactions with PKM2 Enzyme
Source: Int J Environ Res Public Health. 2021 Oct 26;18(21):11225. doi: 10.3390/ijerph182111225 (PMC8583651; doi:10.3390/ijerph182111225)
Supplement: Supplementary file 1 [file ijerph-18-11225-s001.zip]

Archive with 1 entries (1 files):
- ijerph-1370786-supplementary.pdf
